# Supplementary material for: Ganglioside GD2 expression is maintained upon recurrence in patients with osteosarcoma
Source: Clin Sarcoma Res. 2015 Jan 24;5:4. doi: 10.1186/s13569-014-0020-9 (PMC4311500; doi:10.1186/s13569-014-0020-9)
Supplement: Additional file 2: Table S1. — Clinical characteristics of the patient cohort. [file 13569_2014_20_MOESM2_ESM.xlsx]

## Sheet: Sheet1
Age at diagnosis (years)	Gender	Histology	Primary site	Metastatic sites at diagnosis	Treatment Regimen	Local recurrence	Time to local recurrence (months)	Time to metastatic recurrence (months)	Time to death/last contact (months)
18.1	F	Chondroblastic	Femur	Lung	MAP	No		13.7377	36.918
10.3	F	Chondroblastic	Femur	None	MAP	Yes	23.9	24.2951	33.7377
7.2	F	Chondroblastic	Femur	None	MAP/I	No		3.90164	14.9836
13.6	M	Chondroblastic	Pelvis	None	MAP/I	Yes	59.5	67.2459
16.2	M	Chondroblastic	Tibia	None	MAP	No		13.4754	47.8689
15.4	M	Osteoblastic	Femur	Lung	MAP	No		26.0984	79.6393
19	M	Osteoblastic	Femur	Lung	MAP/IE	No		12.2951	61.2131
16.3	M	Osteoblastic	Femur	None	MAP	Yes	14	13.2787	22.6885
12.5	M	Osteoblastic	Femur	None	MAP	Yes	10.3	16.5246	39.377
17.9	M	Osteoblastic	Femur	None	MAP	No		24.3934	44
15.1	M	Osteoblastic	Femur	None	MAP	No		13.2787	65.8033
3.8	M	Osteoblastic	Humerus	None	MAP	No		11.4426	50.2951
16.5	M	Osteoblastic	Tibia	None	MAP	No		54.2623	68.2951
16.4	F	Osteoblastic	Tibia	None	MAP	No		9.44262	19.8361
